# Supplementary material for: Retinal and Choroidal Thinning—A Predictor of Coronary Artery Occlusion?
Source: Diagnostics (Basel). 2022 Aug 20;12(8):2016. doi: 10.3390/diagnostics12082016 (PMC9407460; doi:10.3390/diagnostics12082016)
Supplement: Supplementary file 1 [file diagnostics-12-02016-s001.zip]

Archive with 1 entries (1 files):
- diagnostics-1860157-supplementary.pdf
